# Supplementary material for: Lymphocyte Population Changes at Two Time Points during the Acute Period of COVID-19 Infection
Source: J Clin Med. 2022 Jul 25;11(15):4306. doi: 10.3390/jcm11154306 (PMC9329935; doi:10.3390/jcm11154306)
Supplement: Supplementary file 1 [file jcm-11-04306-s001.zip]

Archive with 1 entries (1 files):
- jcm-1792292-supplementary.pdf
